# Supplementary material for: The amygdala is not necessary for the familiarity aspect of recognition memory
Source: Nat Commun. 2023 Dec 7;14:8109. doi: 10.1038/s41467-023-43906-8 (PMC10703781; doi:10.1038/s41467-023-43906-8)
Supplement: Supplementary file 4 — Source Data [file 41467_2023_43906_MOESM4_ESM.xlsx]

## Sheet: Figure 2b
Timepoint	Group	Error_Type	Decile	Mean	SEM
Pre	Con	FA	1	0.268119	0.0188631
Pre	Con	FA	2	0.0836458	0.0145569
Pre	Con	FA	3	0.0570297	0.007349
Pre	Con	FA	4	0.0873216	0.0163407
Pre	Con	FA	5	0.0700106	0.0251825
Pre	Con	FA	6	0.0578715	0.0128636
Pre	Con	FA	7	0.0602303	0.0251501
Pre	Con	FA	8	0.0730592	0.0205779
Pre	Con	FA	9	0.125303	0.0249816
Pre	Con	FA	10	0.255051	0.0492046
Pre	Con	M	1	0.00492623	0.00284423
Pre	Con	M	2	0.014901	0.00496722
Pre	Con	M	3	0.012601	0.00956271
Pre	Con	M	4	0.0572183	0.0181443
Pre	Con	M	5	0.0677818	0.00449162
Pre	Con	M	6	0.1225	0.0449768
Pre	Con	M	7	0.19	0.0437798
Pre	Con	M	8	0.259867	0.0414484
Pre	Con	M	9	0.436638	0.0750107
Pre	Con	M	10	0.530537	0.0361014
Post	Con	FA	1	0.315677	0.0319945
Post	Con	FA	2	0.130789	0.0120672
Post	Con	FA	3	0.0990167	0.0242625
Post	Con	FA	4	0.098288	0.00655679
Post	Con	FA	5	0.100223	0.0273789
Post	Con	FA	6	0.0996089	0.017099
Post	Con	FA	7	0.0861746	0.0132627
Post	Con	FA	8	0.100031	0.00926172
Post	Con	FA	9	0.162036	0.0527593
Post	Con	FA	10	0.32434	0.0395316
Post	Con	M	1	0.00492623	0.00284423
Post	Con	M	2	0.0100267	0.00714288
Post	Con	M	3	0.0124277	0.00476818
Post	Con	M	4	0.032504	0.0164121
Post	Con	M	5	0.0879458	0.0251898
Post	Con	M	6	0.136662	0.0499262
Post	Con	M	7	0.229554	0.0685448
Post	Con	M	8	0.371531	0.100487
Post	Con	M	9	0.4425	0.0534439
Post	Con	M	10	0.462121	0.078608
Pre	Amg	FA	1	0.453067	0.0442144
Pre	Amg	FA	2	0.267837	0.0337811
Pre	Amg	FA	3	0.175979	0.0431933
Pre	Amg	FA	4	0.16046	0.0372061
Pre	Amg	FA	5	0.138513	0.0315935
Pre	Amg	FA	6	0.154913	0.0363305
Pre	Amg	FA	7	0.150162	0.0230383
Pre	Amg	FA	8	0.155188	0.0375099
Pre	Amg	FA	9	0.211633	0.0566191
Pre	Amg	FA	10	0.29798	0.0652669
Pre	Amg	M	1	0.051423	0.0451829
Pre	Amg	M	2	0.060205	0.0297608
Pre	Amg	M	3	0.130295	0.0538929
Pre	Amg	M	4	0.138059	0.0539875
Pre	Amg	M	5	0.160875	0.071316
Pre	Amg	M	6	0.187359	0.0583347
Pre	Amg	M	7	0.236705	0.0508413
Pre	Amg	M	8	0.351524	0.0397997
Pre	Amg	M	9	0.432475	0.068196
Pre	Amg	M	10	0.5	0.0474676
Post	Amg	FA	1	0.496239	0.0514546
Post	Amg	FA	2	0.31	0.0601387
Post	Amg	FA	3	0.251559	0.0484133
Post	Amg	FA	4	0.203889	0.0444309
Post	Amg	FA	5	0.228085	0.0784347
Post	Amg	FA	6	0.22449	0.0605989
Post	Amg	FA	7	0.275	0.084113
Post	Amg	FA	8	0.2725	0.066505
Post	Amg	FA	9	0.2625	0.0311916
Post	Amg	FA	10	0.378788	0.042954
Post	Amg	M	1	0.116191	0.0582554
Post	Amg	M	2	0.16374	0.0717199
Post	Amg	M	3	0.213794	0.0719658
Post	Amg	M	4	0.241436	0.0701266
Post	Amg	M	5	0.31822	0.075173
Post	Amg	M	6	0.389083	0.0679117
Post	Amg	M	7	0.488936	0.0752355
Post	Amg	M	8	0.487724	0.0744519
Post	Amg	M	9	0.545466	0.107422
Post	Amg	M	10	0.558081	0.0586635

## Sheet: Figure 3b
Means						Individual points
Group	Trial_Type	Delay	Timepoint	Mean		Monkey	Group	Trial_Type	Delay	Timepoint	Score
Con	Baseline	Short	Pre	0.02875		Be	Amg	Baseline	Short	Pre	0
Con	Baseline	Short	Post	0.04		En	Amg	Baseline	Short	Pre	0.04
Con	Baseline	Long	Pre	0.09		Na	Amg	Baseline	Short	Pre	0.01
Con	Baseline	Long	Post	0.10875		Dn	Amg	Baseline	Short	Pre	0.03
Con	Probe	Short	Pre	0.165		Be	Amg	Probe	Short	Pre	0.56
Con	Probe	Short	Post	0.185		En	Amg	Probe	Short	Pre	0.48
Con	Probe	Long	Pre	0.39		Na	Amg	Probe	Short	Pre	0.24
Con	Probe	Long	Post	0.365		Dn	Amg	Probe	Short	Pre	0.3
Amg	Baseline	Short	Pre	0.02		Be	Amg	Baseline	Long	Pre	0.15
Amg	Baseline	Short	Post	0.075		En	Amg	Baseline	Long	Pre	0.075
Amg	Baseline	Long	Pre	0.13625		Na	Amg	Baseline	Long	Pre	0.125
Amg	Baseline	Long	Post	0.15125		Dn	Amg	Baseline	Long	Pre	0.195
Amg	Probe	Short	Pre	0.395		Be	Amg	Probe	Long	Pre	0.74
Amg	Probe	Short	Post	0.245		En	Amg	Probe	Long	Pre	0.46
Amg	Probe	Long	Pre	0.57		Na	Amg	Probe	Long	Pre	0.4
Amg	Probe	Long	Post	0.34		Dn	Amg	Probe	Long	Pre	0.68
						Be	Amg	Baseline	Short	Post	0.05
						En	Amg	Baseline	Short	Post	0.02
						Na	Amg	Baseline	Short	Post	0.055
						Dn	Amg	Baseline	Short	Post	0.175
						Be	Amg	Probe	Short	Post	0.28
						En	Amg	Probe	Short	Post	0.08
						Na	Amg	Probe	Short	Post	0.16
						Dn	Amg	Probe	Short	Post	0.46
						Be	Amg	Baseline	Long	Post	0.18
						En	Amg	Baseline	Long	Post	0.075
						Na	Amg	Baseline	Long	Post	0.135
						Dn	Amg	Baseline	Long	Post	0.215
						Be	Amg	Probe	Long	Post	0.4
						En	Amg	Probe	Long	Post	0.32
						Na	Amg	Probe	Long	Post	0.22
						Dn	Amg	Probe	Long	Post	0.42
						Ds	Con	Baseline	Short	Pre	0.02
						Al	Con	Baseline	Short	Pre	0.035
						Ta	Con	Baseline	Short	Pre	0.01
						Ar	Con	Baseline	Short	Pre	0.05
						Ds	Con	Probe	Short	Pre	0.06
						Al	Con	Probe	Short	Pre	0.24
						Ta	Con	Probe	Short	Pre	0.16
						Ar	Con	Probe	Short	Pre	0.2
						Ds	Con	Baseline	Long	Pre	0.065
						Al	Con	Baseline	Long	Pre	0.18
						Ta	Con	Baseline	Long	Pre	0.04
						Ar	Con	Baseline	Long	Pre	0.075
						Ds	Con	Probe	Long	Pre	0.34
						Al	Con	Probe	Long	Pre	0.58
						Ta	Con	Probe	Long	Pre	0.48
						Ar	Con	Probe	Long	Pre	0.16
						Ds	Con	Baseline	Short	Post	0.02
						Al	Con	Baseline	Short	Post	0.035
						Ta	Con	Baseline	Short	Post	0.055
						Ar	Con	Baseline	Short	Post	0.05
						Ds	Con	Probe	Short	Post	0.16
						Al	Con	Probe	Short	Post	0.24
						Ta	Con	Probe	Short	Post	0.18
						Ar	Con	Probe	Short	Post	0.16
						Ds	Con	Baseline	Long	Post	0.17
						Al	Con	Baseline	Long	Post	0.06
						Ta	Con	Baseline	Long	Post	0.17
						Ar	Con	Baseline	Long	Post	0.035
						Ds	Con	Probe	Long	Post	0.24
						Al	Con	Probe	Long	Post	0.4
						Ta	Con	Probe	Long	Post	0.56
						Ar	Con	Probe	Long	Post	0.26

## Sheet: Figure 4c
Group	Criterion	c'	SEM
Con	1	0.326423	0.0724308
Con	2	0.148625	0.0358029
Con	3	0.0355206	0.0208654
Con	4	-0.0408005	0.0354216
Con	5	-0.248901	0.00879058
Amg	1	0.257067	0.0588901
Amg	2	0.143954	0.0424623
Amg	3	-0.0144799	0.0304549
Amg	4	-0.0794064	0.0253302
Amg	5	-0.21235	0.0505893

## Sheet: Figure 4d
Group	Criterion	Hit_rate	FA_rate
Con	1	0.702969	0.009375
Con	2	0.846927	0.02875
Con	3	0.931406	0.0434375
Con	4	0.953437	0.0708333
Con	5	0.991458	0.208906
Amg	1	0.7425	0.025625
Amg	2	0.837	0.037125
Amg	3	0.922813	0.0891563
Amg	4	0.945219	0.117375
Amg	5	0.962125	0.227083

## Sheet: Figure 5b
Individual Percent Correct																				Sessions to criterion
Monkey	Group	Set	Session_1	Session_2	Session_3	Session_4	Session_5	Session_6	Session_7	Session_8	Session_9	Session_10	Session_11	Session_12	Session_13	Session_14	Session_15			Group	Set	Mean	SEM
Be	Amg	1	46	59	53	50	70	74	78	82	82	81	89	86	85	96	96			Con	1	11.25	0.5
En	Amg	1	54	59	61	74	72	80	88	84	91	76	88	87	96	90				Amg	1	13	3.3665
Dn	Amg	1	42	57	68	63	65	71	80	81	82	87	88	88	89	92	96			Con	2	11.25	3.40343
Na	Amg	1	53	63	72	80	81	89	95	95										Amg	2	8.5	1.29099
Al	Con	1	45	53	60	66	74	83	73	86	86	91	91							Con	3	10.5	1.73205
Ds	Con	1	48	57	70	76	76	84	82	90	88	91	90							Amg	3	8.25	1.25831
Ar	Con	1	43	60	58	61	74	71	85	80	88	93	91
Ta	Con	1	56	60	71	78	84	85	82	85	91	88	90	90
Be	Amg	2	53	51	62	70	81	75	91	78	93	96
En	Amg	2	48	61	68	75	85	95	90
Dn	Amg	2	42	48	62	69	74	84	86	90	90
Na	Amg	2	55	60	64	81	85	85	99	94
Al	Con	2	47	60	63	83	78	77	87	88	90	86	87	89	96	93
Ds	Con	2	40	53	69	71	80	90	91
Ar	Con	2	43	52	75	67	78	70	75	86	86	78	85	89	91	90
Ta	Con	2	48	51	75	74	83	91	89	87	94	91
Be	Amg	3	53	57	59	76	85	80	90	90
En	Amg	3	48	57	67	76	83	84	91	93
Dn	Amg	3	46	55	66	75	86	81	89	83	96	92
Na	Amg	3	43	62	80	95	89	94	95
Al	Con	3	51	54	66	74	82	88	82	88	89	87	92	91
Ds	Con	3	42	67	72	73	83	89	88	96	98
Ar	Con	3	39	58	62	67	75	72	81	77	88	86	90	96
Ta	Con	3	49	61	70	82	89	85	86	91	94

## Sheet: Figure 6b
Monkey	Group	Learning_Rate	Inverse_Temp	Novelty_Bonus	Learning_Rate_95CI	Inverse_Temp_95CI	Novelty_Bonus_95CI
Be	Amg	0.205826	4.56219	-1.10215	0.0763147	1.19917	0.836894
En	Amg	0.25876	8.28779	-0.730421	0.0617403	1.88132	0.325642
Na	Amg	0.253451	6.45325	-1.13293	0.115893	1.81827	1.05949
Dn	Amg	0.142738	4.58083	-0.685649	0.0376359	1.26689	0.261447
Al	Con	0.209931	7.31875	-0.669347	0.0553795	5.26094	0.218008
Ta	Con	0.194857	6.68026	-0.580889	0.0495279	1.49184	0.205964
Ds	Con	0.271657	10.8968	-1.08534	0.121429	5.30207	0.866951
Ar	Con	0.120101	10.2756	-0.464334	0.0340731	3.28376	0.277873

## Sheet: Figure 6c
Group	Trial	Prob_25_Mean	Prob_50_Mean	Prob_75_Mean	Prob_25_SEM	Prob_50_SEM	Prob_75_SEM
Amg	0	0.107422	0.156781	0.139759	0.0205486	0.0291137	0.0208334
Amg	1	0.203131	0.248962	0.254145	0.0447488	0.0363105	0.0520981
Amg	2	0.234075	0.292795	0.291655	0.0551287	0.0316645	0.0461144
Amg	3	0.253228	0.316479	0.316149	0.0442676	0.0250104	0.0517917
Amg	4	0.224342	0.346945	0.317486	0.0533569	0.0371738	0.0470985
Amg	5	0.239107	0.313423	0.347128	0.0485474	0.0381561	0.0568357
Amg	6	0.227736	0.335701	0.353578	0.0501338	0.0244491	0.0452445
Amg	7	0.221108	0.331693	0.354063	0.0427599	0.0322272	0.0339361
Amg	8	0.234283	0.332907	0.370936	0.0405997	0.0290044	0.0403634
Amg	9	0.224112	0.365632	0.380951	0.0432534	0.0366389	0.0366399
Amg	10	0.216	0.345219	0.37719	0.0402237	0.0362141	0.0345557
Amg	11	0.227173	0.34114	0.407168	0.0407802	0.0367161	0.0430662
Amg	12	0.219589	0.34283	0.42674	0.047319	0.0274565	0.0439054
Amg	13	0.206208	0.3307	0.421418	0.031216	0.0244022	0.0577059
Amg	14	0.202184	0.342149	0.417316	0.0440426	0.0301731	0.0410088
Amg	15	0.188059	0.352463	0.425657	0.0473555	0.0315641	0.0474616
Amg	16	0.194845	0.319775	0.435067	0.0511128	0.0371898	0.0475952
Amg	17	0.171139	0.319058	0.432908	0.0448501	0.0548738	0.0465318
Amg	18	0.169134	0.349384	0.481192	0.0374608	0.0390735	0.0474588
Amg	19	0.134794	0.33796	0.476218	0.0268011	0.024326	0.0509472
Amg	20	0.158908	0.325165	0.462802	0.0250586	0.0278656	0.0452418
Con	0	0.164328	0.147285	0.186227	0.0257491	0.0348966	0.0265092
Con	1	0.238553	0.26271	0.283671	0.0317142	0.0345173	0.0584461
Con	2	0.261477	0.288697	0.335275	0.0147841	0.0374636	0.0498449
Con	3	0.269211	0.292779	0.356983	0.0246657	0.0432431	0.0425462
Con	4	0.264876	0.296985	0.376986	0.0252607	0.0422346	0.0438173
Con	5	0.253828	0.315022	0.407926	0.0375082	0.044294	0.052966
Con	6	0.230382	0.326842	0.418548	0.0291292	0.0513975	0.0449379
Con	7	0.209947	0.3165	0.422028	0.0399256	0.0456805	0.0426384
Con	8	0.202417	0.321137	0.426454	0.0408296	0.0393287	0.0369804
Con	9	0.174547	0.334872	0.432357	0.0282747	0.0386219	0.0381688
Con	10	0.174747	0.328572	0.426016	0.0214712	0.0386201	0.0344827
Con	11	0.151971	0.320812	0.430718	0.015765	0.0401599	0.0269102
Con	12	0.16871	0.291588	0.437566	0.0193265	0.0392481	0.0299642
Con	13	0.160018	0.304007	0.437503	0.0135497	0.0429476	0.0201207
Con	14	0.146799	0.299618	0.440955	0.0184636	0.0422411	0.0301163
Con	15	0.123621	0.282137	0.448706	0.00991669	0.0334693	0.0275281
Con	16	0.13609	0.296612	0.434242	0.0171788	0.0378025	0.0252521
Con	17	0.13553	0.272932	0.446111	0.020192	0.0360196	0.0242446
Con	18	0.124104	0.280847	0.418478	0.0215017	0.0383856	0.0349661
Con	19	0.146829	0.254583	0.444208	0.0184772	0.0348269	0.0416173
Con	20	0.152686	0.278193	0.438544	0.0238977	0.0441032	0.0306874
